# Supplementary material for: New Polyketides from Mangrove Endophytic Fungus Penicillium sp. BJR-P2 and Their Anti-Inflammatory Activity
Source: Mar Drugs. 2022 Sep 18;20(9):583. doi: 10.3390/md20090583 (PMC9502265; doi:10.3390/md20090583)
Supplement: Supplementary file 1 [file marinedrugs-20-00583-s001.zip]

Archive with 1 entries (1 files):
- marinedrugs-1911847-supplementary.pdf
